# Supplementary material for: Water Extract of Desalted Salicornia europaea Inhibits RANKL-Induced Osteoclast Differentiation and Prevents Bone Loss in Ovariectomized Mice
Source: Nutrients. 2023 Nov 30;15(23):4968. doi: 10.3390/nu15234968 (PMC10708358; doi:10.3390/nu15234968)
Supplement: Supplementary file 1 [file nutrients-15-04968-s001.zip]

Archive with 1 entries (1 files):
- nutrients-2712794-supplementary.pdf
